# Supplementary material for: †Kenyaichthyidae fam. nov. and †Kenyaichthys gen. nov. – First Record of a Fossil Aplocheiloid Killifish (Teleostei, Cyprinodontiformes)
Source: PLoS One. 2015 Apr 29;10(4):e0123056. doi: 10.1371/journal.pone.0123056 (PMC4414574; doi:10.1371/journal.pone.0123056)
Supplement: S1 NEXUS File — (NEX) [file pone.0123056.s011.nex]

#NEXUS

[Nexus_File_S1.nex]

BEGIN DATA;
   DIMENSIONS NTAX=13 NCHAR=72;
   FORMAT MISSING=? SYMBOLS="0~2";
   CHARLABELS [1]SizeDorsProcessMaxilla [0:long, 1:short, 2:vestigial] 
      [2]ShapeDorsalProcessMaxilla [0:narrow, 1:broad] 
      [3]GrooveDorsalProcessMaxilla [0:absent, 1:present]
      [4]DistalArmMaxilla [0:narrow to slightly widened, 1:distinctively widened] 
      [5]AlveolarArmExpansionPMX [0:absent, 1:present] 
      [6]IndentationPMX [0:absent, 1:present] 
      [7]PosteriorBorderPMX [0:indented, 1:straight] 
      [8]AscendingProcess [0:uncurved, 1:curved] 
      [9]SizeAscendingProcess [0:long, 1:shortened] 
      [10]ShapePMX [0:robust, 1:elongate] 
      [11]ShapeAscendingProcess [0:unwidened, 1:widened] 
      [12]Dentary [0:slender, 1:deep] 
      [13]PosteroventralProcessDentary [0:unreduced, 1:reduced] 
      [14]Retroarticular [0:short, 1:long] 
      [15]AnguloarticularProcess [0:short, 1:median, 2:expanded]
      [16]CoronoidProcessAnguloarticular [0:unreduced, 1:reduced] 
      [17]CoronoidProcessDentary [0:broad, 1:narrow] 
      [18]IndentationAnguloarticular [0:absent, 1:present] 
      [19]Teeth [0:conical, 1:tricuspid] 
      [20]AutopalatinumHeadPosition [0:continuous, 1:bent] 
      [21]VentralPortionAutopalatinum [0:overlapping, 1:short] 
      [22]AngleQuadratum [0:90-130, 1:140-160]
      [23]Mesopterygoid [0:expanded, 1:reduced]
      [24]Mesopterygoid [0:large posterior tip, 1:not contacting meta]
      [25]ConcavityQuadratum [0:absent, 1:present] 
      [26]Metapterygoid [0:present, 1:absent] 
      [27]Preoperculum [0:robust, L-shaped, 1:thin, C-shaped] 
      [28]ShapeNeurocranium [0:not flattened, 1:flattened] 
      [29]FrontalRim [0:well-developed, 1:shortened]
      [30]Lacrimal [0:flat, posterior rim wide, 1:slightly twisted, 2:very twisted]
      [31]PectoralInsertion [0:lateral, 1:ventrolateral]
      [32]PectoralRadials [0:robust, cubical, 1:thin, scale-like]
      [33]FourthPectoralRadial [0:not expanded, 1:expanded]
      [34]ShapeSupracleithrum [0:narrow, 1:extremely broad]
      [35]Supracleithrum [0:short, 1:long]
      [36]FusionSCLPTT [0:absent, 1:present]
      [37]NotchCL [0:absent, 1:present]
      [38]ConcavityCo [0:moderate, 1:deep]
      [39]MedialProcessPelvic [0:long, 1:short]
      [40]PelvicFinRays [0:5 or 6, 1:7 or 8]
      [41]AnteromedialProcessPelvic [0:present, 1:absent]
      [42]PelvicInsertion [0:V 8-11, 1:V3-6]
      [43]CaudalSymmetry [0:asymmetrical, 1:symmetrical]
      [44]ShapeCaudalFin [0:forked, 1:truncate to rounded]
      [45]HiatusCaudalFinRays [0:separated, 1:continuous]
      [46]UpperHypuralsPU1Fusion [0:attached, 1:complete ankylosis]
      [47]UpperLowerHypuralsFusion [0:unfused, 1:partially fused, 2:completely fused]
      [48]Hypurals45Fusion [0:unfused, 1:fused]
      [49]TerminalCentrumProcess [0:absent, 1:present]
      [50]Stegural [0:well-developed, 1:minute]
      [51]SteguralLateralProcess [0:absent, 1:present]
      [52]Parhypural [0:overlapped, 1:not overlapped]
      [53]EpuralsNumber [0:three or two, 1:one]
      [54]EpuralShape [0:rod-like, 1:blade-like]
      [55]EpuralProximalRegion [0:wider to slightly narrower, 1:conspiciously narrower]
      [56]FirstDorsalFinRay [0:first long ray not preceded by short rays, 1: first long ray preceded by two short rays]
      [57]MedialAnalRadials [0:ossified, 1:cartilaginous]
      [58]FirstRib [0:third vertebra, 1:second vertebra]
      [59]EpipleuralRibs [0:rod-like, 1:bifid]
      [60]PrezygapophysesFirstVertebra [0:present, 1:absent]
      [61]NeuralspineFirstVertebra [0:absent, 1:present]
      [62]PrezygapophysesCaudalVertebrae [0:moderate, 1:vestigial or absent, 2:long]
      [63]PU2NeuralSpineWidth [0:about equal, 1:wider]
      [64]PU2NeuralSpine [0:absent, 1:well-developed]
      [65]PU2HaemalSpineConstriction [0:absent, 1:present]
      [66]PU2NeuralSpineConstriction [0:absent, 1:present]
      [67]PUNumber [0:4-5, 1:6]
      [68]BranchiostegalOpecularMembrane [0:separate, 1:united]
      [69]OrbitalRim [0:free, 1:attached ventrally, 2:completely attached]
      [70]Radii [0:4-6, 1:12-16, 2:20-25]
      [71]SquamationEye [0:densely scaled, 1:1-3 small scales or naked]
      [72]CaudalSquamation [0:extending on caudal fin, 1:abruptly interrupted]
      
    
        
;
    


   MATRIX
[                             1                       2                         3                             4                  5                             6                                      7                          
character number    12345 67890      12345        67890      12345          67890      12345              67890       12345  67890           12345         67890             12345                67890          12 ]
      
Atheriniformes	    00000 00000	     00000        00000      00000          00000      00000              00000       00000  00000           00000         00000             00000 		00000 		00 
Belonoidei          00000 00000      00000        00000      00000          00000      00000              00000       00000  0000{0,1}       00000         00000             000{0,1}0 		00000 		00 
Aplocheilidae	    10001 00100      00002        10000      00100          00100      {0,1}0000          10010       10111  1{0,2}{0,1}01   00110         00100             00110 		00012 		00 
Nothobranchiidae    10001 00100      00002        10000      00100          00101      10000              10010       10111  1{0,2}{0,1}11   01110         10110             20110  		00022 		00 
Rivulidae           10001 01000      0000{0,1,2}  11000      1{0,1}1{0,1}0  01112      1{0,1}{0,1}0{0,1}  0001{0,1}   10111  1{0,2}101       0111{0,1}     1{0,1}1{0,1}{0,1} {1,2}{0,1,2}110 	00122 		{0,1}{0,1}
Fundulidae          2?001 10001      01000        00001      00100          10000      10000              00100       10111  12101           1{0,1}110     00100             00110 		0{0,1}001 	00
Profundulidae	    2?001 10000      01000        00001      00101          10000      10010              01000       10111  1{1,2}101       10110         00100             00110 		10001 		00
Goodeidae	    2?001 100{0,1}0  01000        00001      00101          10000      10010              01000       10111  12101           1{0,1}110 	   00100             00110 		00001 		00
Valenciidae	    00001 10000      01000        00001      00100          10000      10000              00000       10111  12101           10110         00100             00110 		00001 		00
Cyprinodontidae	    01101 10010      01000        00001      00100          10000      10000              00000       11111  12101           {0,1}1110     00100             0011{0,1} 		{0,1}{0,1}001 	00
Anablepidae	    01011 10010      11110        00011      00100          10000      10000              00000       10111  1{0,1}101       10110         00100             00110 		1{0,1}001 	00
Poecilidae          01011 10010      11110        00101      00100          10000      10000              00000       11111  1{0,1,2}101     10110         00100             00110 		10001 		00
Kenyanichthys	    10001 01000      00002        1000{0,1}  0010{0,1}      0010{1,2}  100??              ?001{0,1}   10111  12101           0{0,1}1?0     10100	     10{0,1}10 		0{0,1}0?? 	?1


      ;
END;


BEGIN ASSUMPTIONS;
 
END;

BEGIN PAUP;


   SET MAXTREE=100;
END;
